# Supplementary material for: SARS-CoV-2 Vaccination Response in Japanese Patients with Autoimmune Hepatitis: Results of Propensity Score-Matched Case–Control Study
Source: J Clin Med. 2023 Aug 20;12(16):5411. doi: 10.3390/jcm12165411 (PMC10455609; doi:10.3390/jcm12165411)
Supplement: Supplementary file 1 [file jcm-12-05411-s001.zip]

Archive with 1 entries (1 files):
- Sup. Fig.1.tif
